# Supplementary material for: A literature review: the role of the private sector in the production of nurses in India, Kenya, South Africa and Thailand
Source: Hum Resour Health. 2013 Apr 12;11:14. doi: 10.1186/1478-4491-11-14 (PMC3637479; doi:10.1186/1478-4491-11-14)
Supplement: Additional file 1 — Basic indicators of the four selected countries. [file 1478-4491-11-14-S1.xls]

## Sheet: Data from WHO website
Countries	Indicators	1995	1996	1997	1998	1999	2000	2001	2002	2003	2004	2005	2006	2007	2008	2009
India	Total health expenditure (THE) % Gross Domestic Product (GDP)	4.1103	4.00375	4.34572	4.40872	4.16613	4.40891	4.64158	4.54016	4.42414	4.15309	4.15344	4.0478	3.96354	4.00798	4.15901
India	External resources on health as % of THE	1.31391	0.238361	1.59884	1.60985	1.29457	0.547709	2.34894	0.271049	2.26056	2.26683	1.39585	1.29191	1.35327	1.65676	1.13731
India	General government expenditure on health (GGHE) as % of THE	26.0409	25.6988	25.1228	25.5892	27.967	25.9707	23.8652	23.18	22.7859	22.7213	23.905	24.8194	25.8015	27.6421	30.2747
India	Private expenditure on health (PvtHE) as % of THE	73.9591	74.3012	74.8772	74.4108	72.033	74.0293	76.1348	76.82	77.2141	77.2787	76.095	75.1806	74.1985	72.3579	69.7253
India	GGHE as % of General government expenditure	3.58293	3.49749	3.62044	3.60587	3.69787	3.5573	3.39536	3.08555	2.91373	2.96391	3.40301	3.43134	3.42701	3.61595	3.74607
India	Social security funds as % of GGHE	16.6842	16.6604	19.1669	18.7341	18.8009	18.3448	18.7411	19.7001	20.0194	19.9816	17.5035	17.2873	17.4169	18.1017	17.416
India	Out of pocket expenditure as % of PvtHE	91.3592	91.0281	91.9232	91.8417	91.0169	91.8086	92.4102	91.9202	91.6108	89.4565	89.8406	88.902	87.724	86.9605	86.3543
India	Private insurance as % of PvtHE	1.12972	1.18207	1.05744	1.0658	1.17053	1.06752	0.996462	1.44973	1.80607	2.08955	1.89688	2.46126	3.522	4.09825	4.59621
India	Total expenditure on inpatient care as % of THE	0	0	0	0	0	0	19.994	0	0	22.9426	0	0	0	0	0
India	Government expenditure on inpatient care as % of GGHE	0	0	0	0	0	0	29.9946	0	0	29.545	0	0	0	0	0
India	Prevention and public health services as % of THE	0	0	0	0	0	0	2.16904	0	0	2.26685	0	0	0	0	0
India	Total expenditure on health / capita at exchange rate	15.7357	15.858	18.3536	18.4091	18.2274	19.5696	20.9239	21.0577	23.6565	26.435	30.6203	33.0791	40.4001	43.1246	44.3296
India	Total expenditure on health / capita at Purchasing Power Parity (NCU per US$)	46.636	48.6611	55.1219	58.8218	59.3969	65.6991	73.3116	74.5085	79.1101	82.7314	92.0581	99.8875	108.702	116.314	130.293
India	General government expenditure on health / cap x-rate	4.09772	4.07532	4.61093	4.71074	5.09765	5.08235	4.99354	4.88117	5.39033	6.00636	7.31977	8.21002	10.4238	11.9205	13.4206
India	General government expenditure on health / cap Purchasing Power Parity (NCU per US$)	12.1444	12.5053	13.8482	15.052	16.6115	17.0625	17.496	17.2711	18.0259	18.7976	22.0065	24.7915	28.0468	32.1517	39.4456
India	Rest of the world funds / External resources	6466.31	1315.98	10661.9	12453.5	10528	5076.66	24847	3020.6	27549	30495.1	21488.6	22402.6	26539	37015.9	29474
India	Total expenditure on health	492142	552096	666851	773578	813243	926891	1.05779e+06	1.11441e+06	1.21868e+06	1.34528e+06	1.53946e+06	1.73407e+06	1.9611e+06	2.23423e+06	2.59155e+06
India	General government expenditure on health	128158	141882	167532	197953	227440	240720	252445	258320	277687	305664	368008	430385	505993	617588	784584
India	Private expenditure on health	363984	410214	499319	575625	585803	686171	805349	856089	940994	1.03961e+06	1171453	1303683	1455109	1616642	1.80697e+06
India	Gross Domestic Product - WHS	11973382	13789487	15344993	17546521	19520356	21023140	22789523	24545606	27546203	32392245	37064725	42839788	49478566	55744486	62311710
India	General government expenditure (WHS)	3576910	4056680	4627380	5489730	6150560	6766920	7435010	8371940	9530290	10312880	10814190	12542760	14764840	17079540	20944180
India	Exchange Rate -WHS (NCU per US$)	32.4271	35.4332	36.3133	41.2594	43.0554	44.9416	47.1864	48.6103	46.5833	45.3165	44.1	45.307	41.3485	43.5052	48.4053
India	WHO International $-WHS	10.9414	11.5472	12.091	12.9127	13.2126	13.3866	13.4675	13.7383	13.9299	14.4799	14.6685	15.004	15.3675	16.1299	16.469
India	Population (WHS)	964486	982553	1.00056e+06	1.01847e+06	1.03626e+06	1.0539e+06	1.07137e+06	1.08869e+06	1.10589e+06	1.12299e+06	1.14004e+06	1.15704e+06	1.17397e+06	1.19086e+06	1.20774e+06
India	Life expectancy at birth						61									65
India	Infant mortality rate						68									50
India	Maternal mortality ratio	470					390					280			230
India	Median consumer price ratio of selected generic medicines - Public										20.5
India	Under-five mortality rate	107					93					77				66
India	Births attended by skilled health personnel (%)					42	43						4.6		46.9
Kenya	Total health expenditure (THE) % Gross Domestic Product (GDP)	4.57631	4.43494	4.27878	4.08321	3.62708	4.24449	4.22663	4.35437	4.26185	4.15564	4.26868	4.34497	4.33367	4.2287	4.33462
Kenya	External resources on health as % of THE	4.93174	8.20219	11.1503	10.8147	14.3555	8.7988	15.9116	17.057	11.7591	18.198	22.4233	21.301	26.7253	26.7957	36.0665
Kenya	General government expenditure on health (GGHE) as % of THE	42.7103	38.003	34.5378	45.769	38.6533	45.3259	42.3715	40.4001	40.7747	39.8393	40.5661	39.1704	37.1894	36.3368	33.812
Kenya	Private expenditure on health (PvtHE) as % of THE	57.2897	61.997	65.4622	54.231	61.3467	54.6741	57.6285	59.5999	59.2253	60.1607	59.4339	60.8296	62.8106	63.6632	66.188
Kenya	GGHE as % of General government expenditure	6.29955	7.70083	6.70527	8.62462	6.1829	9.1323	7.3231	7.21244	6.98769	7.13392	7.58232	7.07291	6.59063	5.81485	5.38367
Kenya	Social security funds as % of GGHE	11.838	7.43386	9.62783	6.06279	18.5293	12.2445	15.0988	10.459	12.4307	10.6412	9.23622	9.53386	9.63328	10.9185	11.793
Kenya	Out of pocket expenditure as % of PvtHE	79.2543	82.9992	82.6633	79.6178	79.2864	80.1425	80.4829	78.2732	79.1186	78.2699	77.4468	73.4585	77.2433	77.2136	77.3807
Kenya	Private insurance as % of PvtHE	7.62848	7.27397	7.14035	7.431	7.4331	7.12378	6.84105	6.79568	7.70207	8.32182	8.89444	8.977	8.76362	8.76024	8.7792
Kenya	Total expenditure on inpatient care as % of THE	42.2708	30.8072	32.1602	33.1028	38.9117	27.5075	45.5035	0	0	0	0	0	0	0	0
Kenya	Government expenditure on inpatient care as % of GGHE	56.0835	45.707	52.7071	40.8798	57.4125	34.3721	45.7456	0	39.5594	51.3881	48.6177	0	0	0	0
Kenya	Prevention and public health services as % of THE	0	0	0	0	0	3.06866	1.85339	1.80907	1.97264	3.26683	3.17593	0	0	0	0
Kenya	Total expenditure on health / capita at exchange rate	15.0584	18.8884	19.3085	19.2832	15.2695	17.1523	17.009	17.2863	18.6872	19.1704	22.332	26.5889	31.1349	33.1124	33.2491
Kenya	Total expenditure on health / capita at Purchasing Power Parity (NCU per US$)	48.1032	48.0906	46.1222	44.767	40.2079	47.1236	48.5912	49.9009	50.0258	52.1845	57.1488	62.2001	66.5612	65.6819	68.1516
Kenya	General government expenditure on health / cap x-rate	6.43151	7.17815	6.66874	8.82572	5.90215	7.77441	7.20696	6.9837	7.61965	7.63736	9.05921	10.415	11.5789	12.032	11.2422
Kenya	General government expenditure on health / cap Purchasing Power Parity (NCU per US$)	20.5451	18.2759	15.9296	20.4894	15.5417	21.3592	20.5888	20.16	20.3979	20.7899	23.183	24.364	24.7537	23.8667	23.0434
Kenya	Public funds for health % GGE (excluding external resources)								5.71031				5.63599	5.2211	3.57	4.74
Kenya	Per capita public funds for health (constant 2009 US$)								9.18				9.61	10.01	7.13	9.71
Kenya	Public funds (excluding external resources)								13897				20767.2	23313.2	19269	29628
Kenya	Rest of the world funds / External resources	1050.03	2502.68	3675.14	3757.06	4722.24	3614.53	6861.23	7690	5672	9637	13551	15016	21148	23793	36919.9
Kenya	Total expenditure on health	21291.3	30512.3	32960	34740.3	32895	41079.8	43121	45084	48234.9	52956.5	60432.7	70494.2	79131	88794.2	102366
Kenya	General government expenditure on health	9093.59	11595.6	11383.7	15900.3	12715	18619.8	18271	18214	19667.6	21097.5	24515.2	27612.8	29428.3	32265	34612.1
Kenya	Private expenditure on health	12197.7	18916.7	21576.3	18840	20180	22460	24850	26870	28567.2	31859	35917.5	42881.4	49702.7	56529.2	67754.2
Kenya	Gross Domestic Product - WHS	465251	687998	770313	850808	906928	967837	1020221	1035373	1131782	1274329	1415725	1622434	1825960	2099799	2361594
Kenya	General government expenditure (WHS)	144353	150576	169772	184359	205648	203889	249498	252536	281461	295735	323320	390403	446518	554872	642909
Kenya	GGE (excluding external resources)								243367				368474	435477	539296	625526
Kenya	Exchange Rate -WHS (NCU per US$)	51.4298	57.1149	58.7318	60.3667	70.3262	76.1755	78.5632	78.7491	75.9356	79.1739	75.5541	72.1008	67.3176	69.1753	77.352
Kenya	WHO International $-WHS	16.0998	22.4328	24.5874	26.0027	26.7073	27.7267	27.5005	27.2797	28.3658	29.0852	29.5242	30.8212	31.4887	34.8735	37.7377
Kenya	Population (WHS)	27492.1	28283.4	29064.7	29844	30633	31440.6	32269.4	33118.8	33991.6	34890.4	35816.8	36771.6	37754.7	38765.3	39802
Kenya	Life expectancy at birth						54									60
Kenya	Infant mortality rate						66									55
Kenya	Maternal mortality ratio	460					560					580			530
Kenya	Median consumer price ratio of selected generic medicines - Public										37.7
Kenya	Under-five mortality rate	112					105					93				84
Kenya	Births attended by skilled health personnel (%)				44		43			42						3.9
South Africa	Total health expenditure (THE) % Gross Domestic Product (GDP)	7.4875	7.95632	8.25581	8.57793	9.06493	8.46546	8.78352	8.72039	8.85763	8.93982	8.8137	8.53277	8.44791	8.24085	8.50576
South Africa	External resources on health as % of THE	0.0711263	0.0787266	0.0788269	0.171574	0.120681	0.304634	0.20483	0.380774	0.353985	0.493982	0.489635	0.672369	0.759376	1.19284	1.90324
South Africa	General government expenditure on health (GGHE) as % of THE	39.3016	35.9267	38.7919	39.3744	39.3128	40.4796	39.4665	38.6856	39.4605	36.4274	38.3042	39.9125	40.8297	39.6625	40.1267
South Africa	Private expenditure on health (PvtHE) as % of THE	60.6984	64.0733	61.2081	60.6256	60.6872	59.5204	60.5335	61.3144	60.5395	63.5726	61.6958	60.0875	59.1703	60.3375	59.8733
South Africa	GGHE as % of General government expenditure	9.54593	9.46713	9.28465	9.82257	10.733	10.9233	11.1567	11.5272	11.1678	10.2973	10.4222	10.7124	11.0584	10.3916	9.26897
South Africa	Social security funds as % of GGHE	3.87501	3.82136	3.75665	3.10524	3.45553	3.2943	3.12509	3.76642	4.20321	3.92935	3.6463	3.41075	3.10888	2.96273	2.91786
South Africa	Out of pocket expenditure as % of PvtHE	22.8824	20.345	18.8533	20.9181	22.9776	25.0001	23.5943	23.1323	23.1656	28.7504	29.8254	30.0503	29.708	29.6753	29.6268
South Africa	Private insurance as % of PvtHE	68.2457	73.0703	74.7789	73.0423	71.9125	69.9121	71.2936	71.7849	71.8884	67.2479	66.5582	66.6589	66.2842	66.2105	66.1022
South Africa	Total expenditure on inpatient care as % of THE	0	0	0	0	0	0	0	0	0	0	0	0	0	0	0
South Africa	Government expenditure on inpatient care as % of GGHE	0	0	0	0	0	0	0	0	0	0	0	0	0	0	0
South Africa	Prevention and public health services as % of THE	0	0	0	0	0	0	0	0	0	0	0	0	0	0	0
South Africa	Total expenditure on health / capita at exchange rate	273.464	271.202	286.449	264.446	273.052	250.684	228.536	209.721	318.048	412.547	452.944	457.886	491.867	458.684	485.434
South Africa	Total expenditure on health / capita at Purchasing Power Parity (NCU per US$)	425.015	471.028	501.477	521.388	563.682	552.024	593.82	612.974	645.53	702.278	743.914	776.17	824.703	843.209	861.561
South Africa	General government expenditure on health / cap x-rate	107.476	97.4339	111.119	104.124	107.344	101.476	90.1952	81.1317	125.503	150.28	173.497	182.754	200.828	181.925	194.789
South Africa	General government expenditure on health / cap Purchasing Power Parity (NCU per US$)	167.038	169.225	194.532	205.294	221.599	223.457	234.36	237.133	254.729	255.822	284.95	309.789	336.724	334.438	345.716
South Africa	Public funds for health % GGE (excluding external resources)				12.7867	12.5841	12.614	12.4126	12.3575	12.9173	12.2016	11.8785	10.9002	10.8585
South Africa	Per capita public funds for health (constant 2009 US$)				142.534	139.005	137.278	142.372	141.81	150.14	154.04	166.225	183.912	192.395
South Africa	Public funds (excluding external resources)				23528.2	24937	27194.8	30815.7	34416.5	38655.5	42421	48861.7	58702.8	67666.5
South Africa	Rest of the world funds / External resources	29.1895	38.707	44.6259	109.266	89.014	237.81	183.512	388.858	399	625	678	1014	1294	2245	3923
South Africa	Total expenditure on health	41039	49166.4	56612.6	63684.6	73759.8	78064	89592.5	102123	112717	126523	138470	150810	170403	188206	206122
South Africa	General government expenditure on health	16129	17663.9	21961.1	25075.4	28997	31600	35359	39507	44478.5	46089	53040	60192	69575	74647.3	82710
South Africa	Private expenditure on health	24910	31502.5	34651.5	38609.1	44762.8	46464	54233.5	62616.2	68238	80433.8	85430.4	90618	100828	113559	123412
South Africa	Gross Domestic Product - WHS	548100	617954	685730	742424	813683	922148	1.02001e+06	1171086	1272537	1415273	1571082	1767422	2017102	2283823	2423323
South Africa	General government expenditure (WHS)	168962	186581	236531	255284	270166	289289	316931	342728	398274	447583	508913	561893	629157	718342	892332
South Africa	GGE (excluding external resources)				184005	198162	215592	248262	278508	299254	347667	411345	538548	623164	684629	652949
South Africa	Exchange Rate -WHS (NCU per US$)	3.62709	4.29935	4.60796	5.52828	6.10948	6.93983	8.60918	10.5407	7.56475	6.45969	6.35933	6.77155	7.04536	8.26122	8.47367
South Africa	WHO International $-WHS	2.33375	2.47542	2.63212	2.80392	2.95948	3.1515	3.31331	3.60636	3.7271	3.79469	3.87198	3.99474	4.20197	4.49389	4.77436
South Africa	Population (WHS)	41375	42167	42890	43562	44215	44872	45536	46197	46849	47477	48073	48639	49173	49668	50109.8
South Africa	Life expectancy at birth						56									54
South Africa	Infant mortality rate						54									43
South Africa	Maternal mortality ratio	260					380					440			410
South Africa	Under-five mortality rate	63					77					79				62
South Africa	Births attended by skilled health personnel (%)				84					91
Thailand	Total health expenditure (THE) % Gross Domestic Product (GDP)	3.53153	3.84084	3.9966	3.73529	3.49625	3.3954	3.31555	3.7001	3.58195	3.51402	3.54854	3.71067	3.74517	4.05232	4.30638
Thailand	External resources on health as % of THE	0.0601038	0.0194486	0.0508297	0.0475074	0.0254398	0.0429318	0.109991	0.281526	0.255707	0.249349	0.314509	0.287252	0.278473	0.269613	0.536413
Thailand	General government expenditure on health (GGHE) as % of THE	47.0085	47.1795	53.945	54.8219	54.8853	56.1459	56.3834	63.5175	63.7919	64.9129	64.3935	68.0337	72.2931	74.2846	75.8471
Thailand	Private expenditure on health (PvtHE) as % of THE	52.9915	52.8205	46.055	45.1781	45.1147	43.8541	43.6166	36.4825	36.2081	35.0871	35.6065	31.9663	27.7069	25.7154	24.1529
Thailand	GGHE as % of General government expenditure	9.74894	9.99721	9.7467	8.25204	7.29427	9.94928	9.03268	9.31892	11.9876	11.6615	11.5546	12.9169	13.0536	14.2104	13.9912
Thailand	Social security funds as % of GGHE	7.10788	7.16241	6.33051	9.07856	8.88605	9.43034	11.7478	8.75008	9.64635	10.0555	12.2024	10.977	9.73866	8.98405	9.1248
Thailand	Out of pocket expenditure as % of PvtHE	80.3622	80.436	80.0737	78.2921	76.5	76.8916	75.8191	74.5526	74.1532	74.3441	76.4873	70.8082	68.509	68.1199	68.1199
Thailand	Private insurance as % of PvtHE	8.45685	9.52022	10.4279	11.5835	12.6535	12.7723	13.6365	14.9452	15.6439	16.4668	15.5455	20.3536	23.0671	24.2225	24.2225
Thailand	Total expenditure on inpatient care as % of THE	25.9116	26.5541	25.6187	26.0626	31.4654	30.8011	32.5851	30.2118	34.0743	33.429	33.8168	35.3319	36.4143	35.7505	0
Thailand	Government expenditure on inpatient care as % of GGHE	28.9757	29.0104	26.1699	28.1692	33.7315	33.9066	34.3786	26.9185	33.0733	32.7518	33.7807	37.1493	36.4969	36.5065	0
Thailand	Prevention and public health services as % of THE	7.4751	7.34207	7.25693	7.45844	8.02102	8.24246	8.00864	12.4321	8.74326	8.31471	4.8547	4.48652	6.55519	4.49767	0
Thailand	Total expenditure on health / capita at exchange rate	98.6635	115.279	98.8245	68.051	69.3491	66.8361	60.8126	73.6583	79.1859	86.851	94.8951	115.621	138.173	163.827	167.7
Thailand	Total expenditure on health / capita at Purchasing Power Parity (NCU per US$)	159.769	186.032	192.832	162.074	159.635	164.543	166.39	196.664	205.779	221.699	239.56	269.672	291.683	328.212	344.685
Thailand	General government expenditure on health / cap x-rate	46.3803	54.3882	53.3109	37.3068	38.0625	37.5257	34.2882	46.7859	50.5142	56.3775	61.1062	78.661	99.8896	121.698	127.196
Thailand	General government expenditure on health / cap Purchasing Power Parity (NCU per US$)	75.105	87.7691	104.023	88.8521	87.6163	92.3842	93.8162	124.916	131.27	143.911	154.261	183.468	210.867	243.811	261.434
Thailand	Rest of the world funds / External resources	88.856	34.444	96.141	82.098	41.244	71.759	187.208	567.78	541.99	568.62	791.6	836.75	889.6	991.55	2090
Thailand	Total expenditure on health	147838	177103	189143	172811	162124	167147	170204	201679	211957	228042	251694	291295	319457	367768	389625
Thailand	General government expenditure on health	69496.3	83556.2	102033	94738.3	88982.2	93846	95966.6	128102	135212	148028	162075	198179	230945	273195	295519
Thailand	Private expenditure on health	78341.3	93546.4	87109.9	78072.7	73141.8	73300.7	74237.1	73577.5	76745.7	80013.2	89619.6	93116	88511.5	94573	94105.8
Thailand	Gross Domestic Product - WHS	4186212	4611041	4732610	4626447	4637079	4922731	5133502	5450643	5917369	6489476	7092893	7850193	8529836	9075493	9047631
Thailand	General government expenditure (WHS)	712860	835795	1046851	1148059	1219891	943244	1062437	1374641	1127931	1269376	1402682	1534263	1769209	1922500	2.11218e+06
Thailand	Exchange Rate -WHS (NCU per US$)	24.9152	25.3427	31.3643	41.3594	37.8137	40.1118	44.4319	42.9601	41.4846	40.2224	40.2201	37.882	34.5182	33.3133	34.2858
Thailand	WHO International $-WHS	15.3861	15.7042	16.0739	17.3658	16.4271	16.2931	16.2391	16.0902	15.9637	15.7572	15.9321	16.2417	16.3516	16.6283	16.6811
Thailand	Population (WHS)	60140.1	60620.7	61022.6	61399.2	61824	62346.8	62991.3	63734.4	64522.9	65278.7	65945.7	66506.6	66979.4	67386.4	67764
Thailand	Life expectancy at birth						68									70
Thailand	Infant mortality rate						17									12
Thailand	Maternal mortality ratio	52					63					51			48
Thailand	Median consumer price ratio of selected generic medicines - Public												75
Thailand	Under-five mortality rate	25					20					16				14
Thailand	Births attended by skilled health personnel (%)	85											18			99.4
